# Supplementary material for: The Diagnostic Yield of Cerebrospinal Fluid Analysis for the Diagnosis of Primary Central Nervous System Lymphoma: A Systematic Review
Source: Cancers (Basel). 2025 Jul 15;17(14):2352. doi: 10.3390/cancers17142352 (PMC12293505; doi:10.3390/cancers17142352)
Supplement: Supplementary file 1 [file cancers-17-02352-s001.zip]

Archive with 7 entries (7 files):
- Figure S5. A meta-logistic regression expressing the outcome of a PCNSL diagnosis using positive CSF results as a probability percentage over the period of the study..pdf
- Figure S4. A meta-logistic regression expressing the outcome of positive CSF results as a probability percentage over the period of the study..pdf
- Figure S1. Forest plot of the detection rate of positive CSF results..pdf
- Figure S2. Forest plot of the detection rate of positive cytology results..pdf
- Figure S3. Forest plot of the detection rate of positive flow cytometry results..pdf
- Table S1. Complete list of search terms used in each database..pdf
- Table S2. Summary of risk of bias in the included studies..pdf
